# Supplementary material for: HPV-Associated Sexually Transmitted Infections in Cervical Cancer Screening: A Prospective Cohort Study
Source: Viruses. 2025 Feb 11;17(2):247. doi: 10.3390/v17020247 (PMC11861167; doi:10.3390/v17020247)
Supplement: Supplementary file 1 [file viruses-17-00247-s001.zip]

Archive with 3 entries (3 files):
- SF1.png
- SF2.png
- SF3.png
